# Supplementary material for: The translesion DNA polymerases Pol ζ and Rev1 are activated independently of PCNA ubiquitination upon UV radiation in mutants of DNA polymerase δ
Source: PLoS Genet. 2017 Dec 27;13(12):e1007119. doi: 10.1371/journal.pgen.1007119 (PMC5760103; doi:10.1371/journal.pgen.1007119)
Supplement: S1 Table — (XLS) [file pgen.1007119.s008.xls]

## Sheet: Strains 2014 paper
Table S1
Strain name	Relevant genotype	Figure	Background
L32.1D	a WT	Fig. 1A; 2A; 2B	W303
L32.5A	a pol3-ct	Fig. 1A; 2A; 2B	W303
L44.1C	a rad18::LEU2	Fig. 1A	W303
L38.5C	a rad18::LEU2 pol3-ct	Fig. 1A	W303
L32.3C	α rad51::LEU2	Fig. 1B	W303
L32.7D	a rad51::LEU2 pol3-ct	Fig. 1B	W303
L47.1A	a rad51::LEU2 rad18::LEU2	Fig. 1B	W303
L41.8B	a rad51::LEU2 rad18::LEU2 pol3-ct	Fig. 1B	W303
L49.2D	a rad52::HIS5	Fig. 1C	W303
L49.4A	a rad52::HIS5 pol3-ct	Fig. 1C	W303
L49.5D	a rad52::HIS5 rad18::LEU2	Fig. 1C	W303
L49.1D	a rad52::HIS5 rad18::LEU2 pol3-ct	Fig. 1C	W303
L208.1B	a pol30-K164R	Fig. 1D	W303
L208.2B	a pol30-K164R pol3-ct	Fig. 1D	W303
L208.11A	a pol30-K164R rad51::LEU2	Fig. 1D	W303
L208.11A	a pol30-K164R rad51::LEU2 pol3-ct	Fig. 1D	W303
L79.1D	a rad5::HIS3	Fig. 2A	W303
L79.7A	a rad5::HIS3 pol3-ct	Fig. 2A	W303
L118.11C	a mms2::KanMX	Fig. 2B	W303
L118.3B	a mms2::KanMX pol3-ct	Fig. 2B	W303
L33.4B	a rad51::LEU2	Fig. 2C; 2D	W303
L79.4C	a rad51::LEU2 rad5::HIS3	Fig. 2C	W303
L79.1C	a rad51::LEU2 rad5::HIS3 pol3-ct	Fig. 2C	W303
L134.7A	a rad51::LEU2 mms2::KanMX	Fig. 2D	W303
L134.1A	a rad51::LEU2 mms2::KanMX	Fig. 2D	W303
L96.2B	α rad30::HIS3	Fig. 3A	W303
L96.2A	a rad30::HIS3 pol3-ct	Fig. 3A	W303
L96.4B	a rad30::HIS3 rad51::LEU2	Fig. 3A	W303
L96.4B	a rad30::HIS3 rad51::LEU2 pol3-ct	Fig. 3A	W303
L32.22C	α rev3::URA3	Fig. 3B	W303
L32.3A	α rev3::URA3 pol3-ct	Fig. 3B	W303
L32.18B	a rev3::URA3 rad51::LEU2	Fig. 3B	W303
L32.11D	a rev3::URA3 rad51::LEU2 pol3-ct	Fig. 3B	W303
L274.7A	α rev1::TRP1	Fig. 3C	W303
L274.13D	a rev1::TRP1 pol3-ct	Fig. 3C	W303
L274.6D	a rev1::TRP1 rad51::LEU2	Fig. 3C	W303
L274.5C	a rev1::TRP1 rad51::LEU2 pol3-ct	Fig. 3C	W303
L269.8D	α rad18::LEU2 rad30::KanMX	Fig. 4A	FF
L269.7A	α rad18::LEU2 rad30::KanMX pol3-ct	Fig. 4A	FF
TLM146	a rad18::LEU2 rev3::NatMX	Fig. 4B	W303
TLM147	a rad18::LEU2 rev3::NatMX pol3-ct	Fig. 4B	W303
L275.4C	a rad18::LEU2 rev1::TRP1	Fig. 4C	W303
L275.1B	a rad18::LEU2 rev1::TRP1 pol3-ct	Fig. 4C	W303
TLM156	a rev1::TRP1 pBL820-REV1	Fig. 4D	W303
TLM158	a rev1::TRP1 pol3-ct pBL820-REV1	Fig. 4D	W303
TLM157	a rev1::TRP1 pBL820-rev1-12	Fig. 4D	W303
TLM159	a rev1::TRP1 pol3-ct pBL820-rev1-12	Fig. 4D	W303
TLM165	α rev1::TRP1 rad18::Nat pBL820-REV1	Fig. 4E	W303
TLM167	α rev1::TRP1 rad18::Nat pBL820-rev1-12	Fig. 4E	W303
TLM166	α rev1::TRP1 rad18::Nat pol3-ct pBL820-REV1	Fig. 4E	W303
TLM168	α rev1::TRP1 rad18::Nat pol3-ct pBL820-rev1-12	Fig. 4E	W303
L261.1A	a rad18::LEU2	Fig. 4F	W303
L264.3B	a rad18::LEU2 pol3-ct	Fig. 4F	W303
L275.8A	a rad18::LEU2	Fig. 4F	W303
L275.5C	a rad18::LEU2 pol3-ct	Fig. 4F	W303
L275.4C	a rad18::LEU2 rev1::TRP1	Fig. 4F	W303
L275.1B	a rad18::LEU2 rev1::TRP1 pol3-ct	Fig. 4F	W303
L261.2D	a WT	Fig. S1A & Fig. 5C; 7A	W303
L56.1D	α pol3-ct	Fig. S1A & Fig. 5C	W303
L277.3C	a pol3-R1043G	Fig. S1A & Fig. 5C-D	W303
L262.1A	a pol31-D304N	Fig. S1A & Fig. 5C-D	W303
L251.5A	α pol32::LEU2	Fig. S1A	W303
L261.1A	a rad18::LEU2	Fig. 5D	W303
L277.1A	a rad18::LEU2 pol3-R1043G	Fig. 5D	W303
L262.1B	a rad18::LEU2 pol31-D304N	Fig. 5D	W303
L290.3B	a rad18::LEU2	Fig. 5E	W303
L290.3D	α rad18::LEU2 pol3-ct	Fig. 5E	W303
L290.4A	a rad18::LEU2 pol31-K358I	Fig. 5E	W303
L290.10D	α rad18::LEU2 pol3-ct pol31-K358I	Fig. 5E	W303
L263.7C	a pol3-FI	Fig. S1A-B & Fig. 7A	W303
L264.1A	a pol31-YF	Fig. S1A-B & Fig. 7A	W303
L298.2A	a pol32-pip	Fig. S1A-B & Fig. 7A	W303
L264.6D	a pol31-YF pol3-ct	Fig. S1A	W303
L300.4C	a pol32-pip pol3-ct	Fig. S1A	W303
L298.2B	a rad18::LEU2	Fig. 7B-C-D	W303
L263.2A	a rad18::LEU2 pol3-FI	Fig. 7B-C-D	W303
L264.6B	a rad18::LEU2 pol31-YF	Fig. 7B	W303
L298.8C	a rad18::LEU2 pol32-pip	Fig. 7B	W303
TLM149	a rad18::LEU2 pol3-FI rev3::NAT	Fig. 7C	W303
L33.4B	a rad51::LEU2	S1A Fig	W303
L33.1A	a rad51::LEU2 pol3-ct	S1A Fig	W303
L32.22C	α rev3::URA3	S1B Fig	W303
L32.3A	a rev3::URA3 pol3-ct	S1B Fig	W303
L274.7A	α rev1::TRP1	S1C Fig	W303
L274.13D	a rev1::TRP1 pol3-ct	S1C Fig	W303
L79.1D	a rad5::HIS3	S2A Fig	W303
L79.7A	a rad5::HIS3 pol3-ct	S2A Fig	W303
L131.1D	α rad5::HIS3 rad30::HIS3	S2B Fig	W303
L131.1A	α rad5::HIS3 rad30::HIS3 pol3-ct	S2B Fig	W303
L133.2A	a rad5::HIS3 rev3::URA3	S2C Fig	W303
L133.2D	α rad5::HIS3 rev3::URA3 pol3-ct	S2C Fig	W303
L261.2D	a WT	S3A Fig	W303
L56.1D	α pol3-ct	S3A Fig	W303
L277.3C	a pol3-R1043G	S3A Fig	W303
L251.5A	α pol32::LEU2	S3A Fig	W303
L262.1A	a pol31-D304N (hys2-2)	S3A Fig	W303
L263.7C	a pol3-FI	S3A Fig	W303
L264.1A	a pol31-YF	S3A Fig	W303
L298.2A	a pol32-pip	S3A Fig	W303
L264.6D	a pol3-ct pol31-YF	S3A Fig	W303
L300.4C	a pol3-ct pol32-pip	S3A Fig	W303
L261.2D	a WT	S3B Fig	W303
L263.7C	a pol3-FI	S3B Fig	W303
L260.1A	a pol31-YF	S3B Fig	W303
L291.1C	α pol32-pip	S3B Fig	W303
L267.3B	a pol3-FI pol31-YF	S3B Fig	W303
L339.3D	α pol3-FI pol32-pip	S3B Fig	W303
L339.13D	a pol3-YF pol32-pip	S3B Fig	W303
L339.1A	a pol3-FI a pol3-YF pol32-pip	S3B Fig	W303
L305.1C	α WT	S5 Fig	W303
L305.1Β	a pol3-ct	S5 Fig	W303
L277.3C	a pol3-R1043G	S5 Fig	W303
L254.1C	a pol31-D304N (hys2-2)	S5 Fig	W303
L263.7C	a pol3-FI	S5 Fig	W303
L264.1A	a pol31-YF	S5 Fig	W303
L298.2A	a pol32-pip	S5 Fig	W303
L269.6C	α rad18::LEU2	not shown	FF
L269.7A	α rad18::LEU2 pol3-ct	not shown	FF
L356.10C	a pol3-FI pol31-YF pol32-pip	not shown	FF
